# Supplementary material for: Application of Artificial Intelligence in Vulnerable Carotid Atherosclerotic Plaque Assessment—A Scoping Review
Source: Medicina (Kaunas). 2025 Nov 22;61(12):2082. doi: 10.3390/medicina61122082 (PMC12734408; doi:10.3390/medicina61122082)
Supplement: Supplementary file 1 [file medicina-61-02082-s001.zip]

Archive with 2 entries (2 files):
- Supplementary Table S1. PCC.pdf
- Supplementary Table S2. Search Strategy.pdf
